# Supplementary material for: Variants in the 3' UTR of General Transcription Factor IIF, polypeptide 2 affect female calving efficiency in Japanese Black cattle
Source: BMC Genet. 2013 May 10;14:41. doi: 10.1186/1471-2156-14-41 (PMC3656791; doi:10.1186/1471-2156-14-41)
Supplement: Additional file 2 — Accuracy of imputation. Imputation accuracy was evaluated among 793 animals from the high-density dataset (BovineHD BeadChip) to assess the quality of the imputed genotypes. Genotypes were masked for all SNPs except for the 33,303 SNPs corresponding to the 50K BeadChip (version1, Illumina). Genotypes for the 553,509 masked SNPs were inferred using BEAGLE 3.3.2 [37,38], and imputed genotypes were compared with true genotypes using CalcMatch software [39]. The allelic discordance rate was calculated as follows: 1 - matched allele / 2 / masked genotype. The genotypic discordance rate was calculated as follows: 1 - matched genotype / masked genotype. [file 1471-2156-14-41-S2.xlsx]

## Sheet: Additional file 4
Additional File 2. Accuracy of imputation
	average	Max	Min
allelic discordance rate	0.002803	0.00387	0
genotypic discordance rate	0.005519	0.006465	0
allelic discordance rate in animals	2.58824e-05	0.000127	5e-06
genotypic discordance rate in animals	5.09886e-05	0.000253	9e-06
Imputation accuracy was evaluated among 793 animals from the high-density dataset (BovineHD BeadChip) to assess the quality of the imputed genotypes. Genotypes were masked for all SNPs except for the 33,303 SNPs corresponding to the 50K BeadChip (version1, Illumina). Genotypes for the 553,509 masked SNPs were inferred using BEAGLE 3.3.2 [37, 38], and imputed genotypes were compared with true geno…
