# Supplementary material for: Variants in the 3' UTR of General Transcription Factor IIF, polypeptide 2 affect female calving efficiency in Japanese Black cattle
Source: BMC Genet. 2013 May 10;14:41. doi: 10.1186/1471-2156-14-41 (PMC3656791; doi:10.1186/1471-2156-14-41)
Supplement: Additional file 3 — The imputed SNPs associated with NCP4 on BTA12. SNPs belonging to the BovineSNP50K BeadChip (version 1) are designated by *. The SNP positions are based on the UMD3.1 assembly of the bovine genome. The upper extremes and lower extremes correspond to NCP4 values above the 93.3rd percentile and below the 6.68th percentile, respectively. [file 1471-2156-14-41-S3.xlsx]

## Sheet: Additional file 5
Additional File 3. The imputed SNPs associated with NCP4 on BTA12
BTA	SNP-id	position (bp)_UMD3.1	allele (upper extrame)	Minor allele frequency (upper extrame)	Minor allele frequency (lower extrame)	allele (lower extrame)	odds ratio	P-value	P-value after conditioned with BovineHD1200004575
12	BovineHD1200004568	15334835	A	0.3613	0.2523	C	1.677	6.58987e-06	1
12	BovineHD1200004570	15341240	A	0.3613	0.2523	G	1.677	6.58987e-06	1
12	BovineHD1200004571	15345407	C	0.3613	0.2523	A	1.677	6.58987e-06	1
12	BovineHD1200004572	15347067	A	0.3613	0.2523	C	1.677	6.58987e-06	1
12	BovineHD1200004575	15353468	A	0.3613	0.2523	G	1.677	6.58987e-06	1
12	BovineHD1200004582	15375085	C	0.3613	0.2523	A	1.677	6.58987e-06	1
12	BovineHD1200004602	15428913	A	0.3613	0.2523	G	1.677	6.75911e-06	0.877442
12	BovineHD1200004569	15336039	G	0.3669	0.2583	A	1.664	7.7684e-06	0.836185
12	BovineHD1200004576	15357210	G	0.3669	0.2583	A	1.664	7.7684e-06	0.836185
12	BovineHD1200004577	15360325	A	0.3669	0.2583	G	1.664	7.7684e-06	0.836185
12	BovineHD1200004593	15403117	C	0.3599	0.2523	A	1.667	8.40101e-06	0.518927
12	ARS-BFGL-NGS-94479*	15405850	A	0.3599	0.2523	G	1.667	8.40101e-06	0.518927
12	BovineHD1200004595	15414350	A	0.3599	0.2523	G	1.667	8.40101e-06	0.518927
12	BovineHD1200004597	15416616	A	0.3599	0.2523	G	1.667	8.40101e-06	0.518927
12	BovineHD1200004578	15363762	C	0.3697	0.2628	A	1.645	9.54882e-06	0.88132
12	BovineHD1200004583	15377565	G	0.3683	0.2613	A	1.648	9.73484e-06	0.840021
12	BovineHD1200004605	15432592	G	0.3697	0.2628	A	1.645	9.78678e-06	0.844224
12	BovineHD1200004606	15435385	A	0.3697	0.2628	G	1.645	9.78678e-06	0.844224
12	Hapmap39990-BTA-31570*	15441597	A	0.3697	0.2628	C	1.645	9.78678e-06	0.844224
12	Hapmap36290-SCAFFOLD191599_16698*	15462779	A	0.3697	0.2628	G	1.645	9.78678e-06	0.844224
12	BovineHD1200004609	15463655	A	0.3697	0.2628	G	1.645	9.78678e-06	0.844224
12	BovineHD1200004610	15464566	A	0.3697	0.2628	G	1.645	9.78678e-06	0.844224
12	BovineHD1200004611	15465327	G	0.3697	0.2628	A	1.645	9.78678e-06	0.844224
12	BovineHD1200004613	15467060	A	0.3697	0.2628	G	1.645	9.78678e-06	0.844224
12	BovineHD1200004573	15348258	G	0.3754	0.2689	A	1.634	1.0957e-05	0.80339
12	BovineHD1200004574	15350401	A	0.3754	0.2689	G	1.634	1.0957e-05	0.80339
12	BovineHD1200004584	15379165	A	0.3683	0.2628	C	1.635	1.21415e-05	0.973582
12	BovineHD1200004585	15382262	A	0.3683	0.2628	G	1.635	1.21415e-05	0.973582
12	BovineHD1200004588	15388663	A	0.3683	0.2628	G	1.635	1.21415e-05	0.973582
12	BovineHD1200004589	15390198	A	0.3683	0.2628	G	1.635	1.21415e-05	0.973582
12	BovineHD1200004590	15393021	G	0.3683	0.2628	A	1.635	1.21415e-05	0.973582
12	BovineHD1200004596	15415944	A	0.3683	0.2628	G	1.635	1.21415e-05	0.973582
12	BovineHD1200004598	15418655	A	0.3683	0.2628	G	1.635	1.21415e-05	0.973582
12	BovineHD1200004599	15422545	G	0.3683	0.2628	A	1.635	1.21415e-05	0.973582
12	BovineHD1200004600	15425479	C	0.3683	0.2628	A	1.635	1.21415e-05	0.973582
SNPs belonging to the Illumina BovineSNP50K BeadChip (version 1) are designated by *.
The SNP positions are based on the UMD3.1 assembly of the bovine genome.
The upper extremes and lower extremes correspond to NCP4 values above the 93.3rd percentile and below the 6.68th percentile, respectively.
