# Supplementary material for: Variants in the 3' UTR of General Transcription Factor IIF, polypeptide 2 affect female calving efficiency in Japanese Black cattle
Source: BMC Genet. 2013 May 10;14:41. doi: 10.1186/1471-2156-14-41 (PMC3656791; doi:10.1186/1471-2156-14-41)
Supplement: Additional file 4 — Primer information for BovineHD1200004575 and BovineHD1200004611. [file 1471-2156-14-41-S4.xlsx]

## Sheet: Additional file 7
Additional File 4. Primer information for BovineHD1200004575 and BovineHD1200004611
primer-id	position (bp)_UMD3.1	forward primer	Reverse primer
BovineHD1200004575_primer	15353468	tgcttcataaaatgattggaaaa	ccatgatgtgaattagaggtagaca
BovineHD1200004611_primer	15465327	aaaacaggtggttgtgtctca	ccttacccctacaaccctcct
