# Supplementary material for: Variants in the 3' UTR of General Transcription Factor IIF, polypeptide 2 affect female calving efficiency in Japanese Black cattle
Source: BMC Genet. 2013 May 10;14:41. doi: 10.1186/1471-2156-14-41 (PMC3656791; doi:10.1186/1471-2156-14-41)
Supplement: Additional file 5 — The positions of the variants in GTF2F2 and KCTD4 on BTA12. The SNPs positions are based on the UMD3.1 assembly of the bovine genome. The upper extremes and lower extremes correspond to NCP4 values above the 93.3rd percentile and below the 6.68th percentile, respectively. Synonymous substitution is represented by *. KCTD4 is located in intron 4 of GTF2F2 and is transcribed in the opposite direction. [file 1471-2156-14-41-S5.xlsx]

## Sheet: Additional file 6
Additional File 5. The positions of the variants in GTF2F2 and KCTD4 on BTA12
BTA	position (bp)_UMD3.1	upper extreme associated allele	lower extreme associated allele	comment
12	15327309	T	C	5' upstream region of GTF2F2
12	15327329	A	G	5' upstream region of GTF2F2
12	15327394	C	A	5' upstream region of GTF2F2
12	15328407	G	A	5' upstream region of GTF2F2
12	15328489	G	T	5' upstream region of GTF2F2
12	15328574	C	g.15328574delC	5' upstream region of GTF2F2
12	15388598	A	G	5' upstream region of KCTD4
12	15353468	T	g.15353468T>C	coding of GTF2F2 (c.T297C*)
12	15386460	T	g.15386460C>T	coding of KCTD4 (c.A565G, p.Ile189Val)
12	15464826	T	G	3' UTR of GTF2F2
12	15465018	G	A	3' UTR of GTF2F2
12	15465036	C	A	3' UTR of GTF2F2
12	15465049	T	C	3' UTR of GTF2F2
12	15465083	G	C	3' UTR of GTF2F2
12	15465096	A	G	3' UTR of GTF2F2
12	15465130	G	A	3' UTR of GTF2F2
12	15465327	C	T	3' UTR of GTF2F2
12	15465425	T	C	3' UTR of GTF2F2
The SNPs positions are based on the UMD3.1 assembly of the bovine genome.
The upper extremes and lower extremes correspond to NCP4 values above the 93.3rd percentile and below the 6.68th percentile, respectively. Synonymous substitutions are represented by *.
KCTD4 is located in intron 4 of GTF2F2 and is transcribed in the opposite direction.
