# Supplementary material for: Variants in the 3' UTR of General Transcription Factor IIF, polypeptide 2 affect female calving efficiency in Japanese Black cattle
Source: BMC Genet. 2013 May 10;14:41. doi: 10.1186/1471-2156-14-41 (PMC3656791; doi:10.1186/1471-2156-14-41)
Supplement: Additional file 8 — SNP information associated with NCP4. SNP positions are based on the UMD3.1 assembly of the bovine genome. SourceSeq are SNP flanking sequences, which were provided by Illumina, Inc. Nucleotides in the SNPs are shown in brackets. [file 1471-2156-14-41-S8.xlsx]

## Sheet: Additional file 5
Additional File 8. SNP information associated with NCP4
	SNP-id	SNP	position (bp)_UMD3.1	SourceSeq
12	BovineHD1200004568	[A/C]	15334835	gccacactcccagcggctcgggggataggccttcattcctcaatggagaaatgggtgccg[A/C]gccagtgtccacACAGCGCTCTTAATTTGCTTGTATACCCTGGGAGCAGCATGGCTTTGG
12	BovineHD1200004570	[A/G]	15341240	ACTCCTTTTCCTTTAGAGGATGTAAAGGATGGTGTAGCAAAGAGAGCATTTGACCAGTCT[A/G]GAGTCTTTGACTAATAGTAGCTAACcatgtcatttcagtcctctgagcctcggttttgtc
12	BovineHD1200004571	[A/C]	15345407	ACTAGGTATTTTCTGTACACAGAGATTTTCAGGAATGCAATATTCATGGTAGGGAAAGGA[A/C]Gggaatctaagctcagaagattaagtgtctgtccacagtctcacggacagtaagtgacag
12	BovineHD1200004572	[A/C]	15347067	GAGACATACTCCAGAACAAGCTCTTTTCAAGCATTTCTATAGAAATCTTGGGGAACCAAT[A/C]ACTATATATATGTTCTCATCATTAACAGCATCTAGCTCTTCTACCAgagaaggcaatggc
12	BovineHD1200004575	[A/G]	15353468	AATCTACACAACACGTCCAGGAATTGCATTTAAATGATTCTACGCCCACTCACCTGAGGA[A/G]CTCTCAGTGAACACGGTTAATGTCTGTCCTCCGACACTTTGTAAGACAAATGGATGTTCT
12	BovineHD1200004582	[A/C]	15375085	TGCCAATCTCTCGAGTGTTATGTGCTATATATAGTCCTAAGAAAACCAAAAGTGCTCTTC[A/C]GATAGCCTGGCATCGACTTTCTTCGCACGCCTCCCTCCCTTCTTGCTGGCTGCCTCAAAA
12	BovineHD1200004602	[A/G]	15428913	AGATTTTAAAACTAAGATTTATGGAAACTAAgttcatcctttatcctgataggggtatct[A/G]gctacatcagataaaaagcactttctttcattgtctttgatgtcttcaaggataagaaca
12	BovineHD1200004569	[A/G]	15336039	ggaaaaccagaatacaatGATGACAGTATGTCAATCATATATAACTTTTTATACCAAGAG[A/G]TTATGGAAATGGGCTTCCCAAAAGCTCCAACGCATTAAGTTGGGAAGAggccttcgctgg
12	BovineHD1200004576	[A/G]	15357210	TACATGATTTTTGCTGTTGTGTAAATTATCACCGTCTGCATATTGCTAGTTGCCATTGCA[A/G]TAGAACTCTGAGTTTTTTTTTTTTAAGTATAGTTGATTTACAGTGTTGTGTTAATTTACA
12	BovineHD1200004577	[A/G]	15360325	CTGTATGTACCAAGGCACCGATGTGAAATTTGTAACACTGTTGGAGGCGAAAATACTTAA[A/G]CGATGTTTACTGAATGTCATGCATTATTCTCAGATTGCATAAAATGTTAACAAATACATA
12	BovineHD1200004593	[A/C]	15403117	TTTGAAGACGATAAATTCTCAAGAAGAATTGTATTACATAATAAACTTTATAGGCTAAAA[A/C]CAAAGAGGAACATCTGCCTGTGTTCCAAAGTTATTTACTGTTATAAAAATTTTTCATTTT
12	ARS-BFGL-NGS-94479	[A/G]	15405850	TGGTGGCACTGCTGATGGCAAGTGGAAAGACAGGCGGCCGGGTGTGGGTGCTGTCAGAGC[A/G]GAAGTGTGTGAGAGCAGAGTCAGCAGCTCGGTGTTTCAGATGTCCTGTACTGTGGACATT
12	BovineHD1200004595	[A/G]	15414350	AATAGTAGACAGATGGGAAAAACAGGGGAGAAAGATGTAAGCTTATACAAAACAAAATAT[A/G]TATTcccactaaaatgtagttccatgagggcaaagctttttgtctgctttattcactggt
12	BovineHD1200004597	[A/G]	15416616	cacgcttaggctgaaagagccctccaagaggactgctcttgctctgagggacaagaaagc[A/G]gccactggggctgcctagggaatgagagaggagtacggtggaacaagaggctgaagaagc
12	BovineHD1200004578	[A/C]	15363762	agtgttttctgttttgatctcagttgtgtttacatgaatatattcactttgtgaagactc[A/C]tcaaagctggaaatttatgatttgtgtactttgctTCATTAAAAATTTTATTACCAGAGA
12	BovineHD1200004583	[A/G]	15377565	GCTTTTGTACTACTACCCCCGCCCCTGCTTTAGGCGTGGGGGTGTGTGTGAGGGTGAATG[A/G]AGAAGTGAATAATCCTCCTGTTTCCCTGCAGTATCAAGCAATTAAAATACTCTGGATGAA
12	BovineHD1200004605	[A/G]	15432592	TTCTGGGCCCCAAGTCAGAAAACAAGATGCAACATTCAGAAGAAGGCCCAGCTCAGGAGC[A/G]GGCAGGCAGAAGGCTAGGGGGAAGGCAAGGTGAGGGAATAACCAGGGGATCTACTAATAC
12	BovineHD1200004606	[A/G]	15435385	ATTTTGTACAAGCCTAGTTTTAAACCTTATTTTGACTCTGAAGGCATGTTGAGGTCAGTG[A/G]TGTTTAATTTGGTACATTGTTCAGTGGTGAAATGGAGTTGCAAATTGTTCTGACACTTCA
12	Hapmap39990-BTA-31570	[A/C]	15441597	CCAGGCTTAGTGGGCAAGATAACAGTTTGCTGAGCACAGAAAAGGTATTCACTCTATAGC[A/C]AAAGTCATACAATGAGAAGACAACCACTGCTGAAGTGACTCCTGAAAAGTTTTTCAGAGA
12	Hapmap36290-SCAFFOLD191599_16698	[A/G]	15462779	AAGTCGTTTATGAACAGTGTCCCATGTTTTCTATGCAGTCTGAAGTAGCAGATGGCAGGC[A/G]TGCATATTACCTGGTTGTCTGAAGCCTACTTCAGTAACTCGCTGACTCATTTACACAGGT
12	BovineHD1200004609	[A/G]	15463655	AATGATGGCTATGAAAAATGTAGTATCAAACCCCACCTTTGCTTGCCAATGCCCAAGGTG[A/G]AAAAACATTTCACTATAAACCAATACAAATTACAGTACTTCCTTCTTGGGGAAGAGAGAA
12	BovineHD1200004610	[A/G]	15464566	GTCCTTCAGGTAGGACTGAAAAACAGAACCAAAATAACCTTGACAGATGAGATAAAGAAG[A/G]CAGGAAACAAAATATAAAATAAAATGATACACCAAACTACATTTACAAGTAACAAAAATT
12	BovineHD1200004611	[A/G]	15465327	AAGAAAACAGGAAAGAAAGAAGTGACCACGACGTTTTCCACTTCTCATGTCGCTGTCACT[A/G]GGGTTAAGTATGCTATGATGAAAACTGCTGTGTTGAAAAAGAAAAAACAAAACAAAACAA
12	BovineHD1200004613	[A/G]	15467060	gacagggaggcctggcgtgctgcgattcatggggtcacaaagagtcggacacgactgagc[A/G]actgatctgaTCCTGTTGTCTTACGATGGGACATCTTACCCGGTGTATATCTCCCTCATC
12	BovineHD1200004573	[A/G]	15348258	GGCATAGACCGCATCATGTCTGATGTCTTCTCTCCCGCTCCGATCTCCCAGAGTTAAACA[A/G]CAGCAGCAGCTTCCTGTGCGATTGGCCAAGAGCTGAAAGAGGGCTTATGGAGTAGAGGAA
12	BovineHD1200004574	[A/G]	15350401	CTTTGTACTTGTTATTCTTTTGTAGCATTCCATTGCACAAAGAATAAAGTCTGTGCTGTG[A/G]TATTAGAGATCATTTATGGTCTGGTTCCATTTTTCCTTTGTAGTTCATCTCCTACTATTC
12	BovineHD1200004584	[A/C]	15379165	ttttatctgggtacagctgccacctcagtggaatttgggttcagttactaacaaagaggg[A/C]agaatgggtgctgggaaagtagcagtctgtgcACCTCAGAGATAGAGGAGACAATGCATG
12	BovineHD1200004585	[A/G]	15382262	CTCTTGTAGATTTTGCATATGAAGCTAGGAGATAAATGTCCTAAGAAAAATTTACCATAC[A/G]TATTTTTAAACTAATAAAGATGAAAACTGCATTTTCCTGGAGCAATTTAAAGTAGAGCCT
12	BovineHD1200004588	[A/G]	15388663	CAATGATACCTAAACACTAAATTCAAACTGCTGTAATTAAATATCAAATTTTTTTTATCT[A/G]AAGAAAATCTAACATTGTTTCGAAAAAACACAATGCAAACCTTTTTAGAAGAATCTCCGC
12	BovineHD1200004589	[A/G]	15390198	AAAAAGACACACGCCAGCAGGTTTAAAAATCAGGAAGCAGAAGTGAGCGAGTCAGCAGGT[A/G]TAAGGGGGCCCTGGGGATGACGGCTGAAGAGGTCAGTGTCGTGCCTCAGGTCCCCAACGG
12	BovineHD1200004590	[A/G]	15393021	TAACCTAATTCTGTTTAAATACCAAAACTTCAGTTTTGTTTTGAAATATGAAAGTTTTCT[A/G]TATTAGATGTTGTCTGGTCCTGGGCTTCATCAGCACAGGTACTGTCTCTCCCACCTTGTG
12	BovineHD1200004596	[A/G]	15415944	AGGTAGTCAGTCCTAAATACAGGTGAAGAAGGCAGAACAATGAAGCAGCAGTGGTCATAC[A/G]CAGCAGGTCAGTGAATGGTGTTggtacagctggtagaccctgataatggactgcatgttc
12	BovineHD1200004598	[A/G]	15418655	ATCTGTCCTAACTAGTACCAGCAAAGAAGCAAAAAGAGCATCTCAGCAACCAAAACAGAT[A/G]TCACAAGGCCAAATATGACAGCTCTGGGCACTTGACTCACAGGTGAGCCCATTAGACCTT
12	BovineHD1200004599	[A/G]	15422545	GAAATTGTCAATGAAAGCAAATGAAGGCAAGATTATCAGTAAGAAACCTGGCTCAAGCAA[A/G]GGTTTTGTGATACTGtttttaaaacaatttttattgaggtgtaactgacatactatagac
12	BovineHD1200004600	[A/C]	15425479	TGGGTGTTTAGGAGGGGAAATAAATGAGGTAATGCAGTTCAAAGAGGCTGACCTAACAGA[A/C]ATCTGACAATAAAAGACTGGAAAAAGTACTGTGATAAGTACTTTCCCATTTTCATATTTA
SNPs positions are based on the UMD3.1 assembly of the bovine genome.
SourceSeq are SNP flanking sequences, which were provided by Illumina, Inc.
Nucleotides in SNPs is shown in brackets.
